# Supplementary material for: Development of Nervilia fordii Extract-Loaded Electrospun PVA/PVP Nanocomposite for Antioxidant Packaging
Source: Foods. 2021 Jul 27;10(8):1728. doi: 10.3390/foods10081728 (PMC8391884; doi:10.3390/foods10081728)
Supplement: Supplementary file 1 [file foods-10-01728-s001.zip]

Archive with 1 entries (1 files):
- foods-1295078-supplementary.pdf
